# Supplementary material for: Effect of Adding Bifidobacterium animalis BZ25 on the Flavor, Functional Components and Biogenic Amines of Natto by Bacillus subtilis GUTU09
Source: Foods. 2022 Sep 2;11(17):2674. doi: 10.3390/foods11172674 (PMC9455604; doi:10.3390/foods11172674)
Supplement: Supplementary file 1 [file foods-11-02674-s001.zip]

Archive with 1 entries (1 files):
- foods-1846706-supplementary.pdf
